# Supplementary material for: Survey data regarding perceived air quality in Australia, Brazil, China, Ghana, India, Iran, Italy, Norway, South Africa, United States before and during Covid-19 restrictions
Source: Data Brief. 2020 Aug 13;32:106169. doi: 10.1016/j.dib.2020.106169 (PMC7425542; doi:10.1016/j.dib.2020.106169)
Supplement: Supplementary file 1 [file mmc1.xml]

<?xml version="1.0" encoding="utf-8" standalone="no"?>
<data>
  <datasets>
    <author>diego.barbieri@ntnu.no;diegomb271@gmail.com</author>
    <type>1</type>
    <dataset>
      <name>Perceived air pollution in Australia, Brazil, China, Ghana, India, Iran, Italy, Norway, South Africa, USA before and during COVID-19 restrictions</name>
      <caption />
      <description>Data regarding the perceived air pollution are collected by means of an online survey distributed between 11-05-2020 and 31-05-2020 in Australia, Brazil, China, Ghana, Italy, India, Iran, Norway, South Africa and the United States. </description>
      <filetype>
        <name />
      </filetype>
      <filesize />
      <source>0</source>
      <sourcename>Original Data</sourcename>
      <access>
        <type>1</type>
        <name>Data available in data repository</name>
        <reponame>Mendeley Data</reponame>
        <PersistentId>10.17632/fb38h4tyzn.2</PersistentId>
        <deeplinkurl>https://data.mendeley.com/datasets/fb38h4tyzn/2</deeplinkurl>
      </access>
    </dataset>
  </datasets>
</data>
